# Supplementary material for: Machine Learning-Guided Design of Rhenium Tricarbonyl Complexes for Next-Generation Antibiotics
Source: ACS Bio Med Chem Au. 2025 Sep 4;5(5):870–81. doi: 10.1021/acsbiomedchemau.5c00125 (PMC12531868; doi:10.1021/acsbiomedchemau.5c00125)
Supplement: Supplementary file 2 [file bg5c00125_si_002.xlsx]

## Sheet: Sheet1
sample number	S, aureus MRSA43300 (target) MIC up to 4 Activ/Inactiv	S, aureus MRSA43300 (target) MIC up to 8 Activ/Inactiv	S, aureus MRSA43300 (target) MIC up to 16 Activ/Inactiv	S, aureus MRSA43300 (target) MIC above 32 Activ/Inactiv	S, aureus ATCC25923 (target) MIC 4	S, aureus ATCC25923 (target) MIC 8	S, aureus ATCC25923 (target) MIC 16	S, aureus ATCC25923 (target) MIC 32	'SpMax2_Bh(m)'	'SM6_B(m)'	'VE1_A'	'SM02_AEA(ri)'	'MATS4i'	'H_D/Dt'	'CATS3D_13_AL'	'IC4'	'SpMax8_Bh(m)'	'D/Dtr05'	'SpMin1_Bh(p)'	'SM13_AEA(ri)'	'CIC2'	'Chi_Dz(Z)'	'MATS2i'	'AVS_B(m)'	'H%'	'CIC3'	'P_VSA_LogP_5'	'BLI'	'VE1_B(m)'	'DP16'	'SM04_AEA(ri)'	'MATS3s'	'SdssC'	'CATS3D_09_AA'	'VE2sign_Dt'	'GATS5i'	'GATS6p'	'SpMax_EA(bo)'	'MaxssO'	'SpMAD_EA(ri)'	'ATS8s'	'SpPosA_B(m)'	'P_VSA_ppp_L'	'IC2'	'PBF'	'MATS3i'	'CATS3D_06_AL'	'rGes'	'JGI5'
1	0	0	0	0	0	0	0	0	6.53164	16.6312	3.48314	2.44949	-0.0746781	701.1	0	3.75343	2.84141	29.1982	1.99889	3.13582	1.39356	1.01773	-0.175526	4.79928	28.5714	1.05392	0	2.43916	3.34616	1.85939	0.872983	0.132458	1.12865	0	0.0239531	0.862061	0.148409	5.60199	0	1.50772	1.38629	2.38037	56.8575	3.4138	0.476304	0.165519	6	0.5	0.0290741
2	0	0	0	0	0	0	0	0	6.53165	16.6313	3.73798	4.64976	0.00484045	1120.98	0	3.39124	3.00367	45.5105	2.05579	3.71149	2.38612	0.481434	0.0878697	4.34091	46.1538	2.3092	6.37115	2.12086	4.08333	6.29607	2.64938	0.158548	3.22241	0	0.00629506	0.903722	1.03253	5.603	0	1.56899	6.35611	2.06136	97.2274	3.31432	0.523763	-0.0588633	12	0.428571	0.0492346
3	0	0	0	0	0	0	0	0	6.53164	16.6313	3.6511	2.97989	-0.125917	1012.58	0	4.04306	3.00367	41.3054	2.01624	3.59547	1.16205	0.566778	-0.0964203	4.53959	23.5294	1.04441	6.37115	2.04257	3.91128	6.05922	2.61326	0.0199289	-3.04627	0	0.0100153	0.75327	1.08603	5.60297	0	1.53218	6.55465	2.18015	44.2761	3.92541	0.375177	0.101224	10	0.5	0.0467615
4	0	0	0	0	0	0	0	0	6.53165	16.6313	3.69619	3.9825	-0.0898036	1214.77	0	3.7979	3.03988	50.5801	2.04358	3.49827	2.08088	0.426008	-0.030292	4.25295	46.4286	2.00945	6.24863	2.08585	3.91959	7.02963	2.64684	0.229837	3.01771	2	0.00449691	0.974634	0.627221	5.60291	0	1.44142	6.11417	2.00092	73.2058	3.72647	0.510118	0.344929	8	0.433333	0.0413946
5	0	0	0	0	0	0	0	0	6.53164	16.6312	3.59858	2.65991	-0.120486	909.078	0	3.86383	3.00367	37.1003	2.00575	3.40787	1.41721	0.669528	0.0229859	4.55058	33.3333	1.3061	0	2.18461	3.63198	5.3187	0.872983	0.096046	1.80368	2	0.01419	0.894849	0.512357	5.60285	5.20311	1.45657	5.33994	2.20844	37.905	3.75272	0.510114	0.169026	4	0.5	0.0454354
6	0	0	0	0	0	0	0	0	6.87984	16.6374	3.61372	2.85659	-0.10022	820.371	0	4.5184	2.92884	32.2328	2.00497	3.3503	1.06515	0.872147	-0.204703	4.90529	29.0323	0.564831	0	2.44378	3.47553	3.17227	0.872983	0.129527	1.71589	0	0.0190201	0.889196	0.197699	5.60853	0	1.46921	2.60269	2.5265	102.812	3.88905	0.438152	0.2463	8	0.818182	0.029651
7	0	0	0	0	0	0	0	0	6.53162	16.6315	3.81996	5.80776	-0.0590046	1962.95	0	4.29366	3.00367	46.5095	2.12364	3.91118	2.03098	0.415458	-0.118322	4.44493	32	1.57059	24.6269	1.75276	4.45088	8.57069	3.76411	0.18609	1.83178	0	0	0.957009	0.714006	5.58607	0	1.52828	6.07006	1.96638	151.781	3.61288	0.518641	0.0905907	15	0.441176	0.0311189
8	0	0	0	0	0	0	0	0	6.53162	16.6313	3.63459	3.94001	-0.0232025	1146.86	0	3.95282	2.96205	29.4594	2.08983	3.61629	1.04718	0.763985	-0.126091	4.67717	25	1.04718	11.8846	2.10131	3.69854	3.82877	0.872983	0.0438404	-0.209649	2	0.0145924	0.887186	0.68342	5.58583	0	1.52415	4.30407	2.23663	44.2761	3.95282	0.42344	0.0655396	6	0.5	0.0462145
9	0	0	0	0	0	0	0	0	6.53164	16.6312	3.54187	2.54166	-0.129435	802.081	0	4.5899	2.91098	33.1492	2.00209	3.33328	0.970647	0.794654	-0.156739	4.71489	26.6667	0.450326	3.18557	2.29207	3.58319	5.38295	0.872983	0.111428	1.49425	0	0.0181444	0.843973	0.336268	5.60246	0	1.50059	4.79372	2.29983	90.9186	3.93624	0.436108	0.154884	7	0.818182	0.039401
10	0	0	0	0	0	0	0	0	6.53164	16.6314	3.73798	4.64976	-0.0378686	1120.98	0	3.76336	3.00367	45.5105	2.02312	3.71149	1.44175	0.500895	0.304016	4.46563	17.6471	1.3241	96.1318	1.93425	3.95635	6.09636	2.64938	0.0521174	-3.78009	0	0.00629506	0.578246	1.63329	5.603	0	1.47776	7.10373	2.16806	44.2761	3.64571	0.501088	0.00145659	6	0.428571	0.0492346
11	0	0	0	0	0	0	0	0	6.53164	16.6312	3.56346	2.65527	-0.0949214	810.462	0	3.76336	2.89753	32.8951	2.02064	3.37652	1.44175	0.80368	-0.0503584	4.65743	35.2941	1.3241	6.37115	2.33857	3.56575	4.10498	0.872983	0.128833	3.05208	0	0.0185525	0.747804	1.61348	5.60282	0	1.51571	5.0876	2.28642	61.9265	3.64571	0.435099	0.0714645	8	0.5	0.0471549
12	0	0	0	0	0	0	0	0	6.88199	16.6438	3.56346	2.65527	-0.145357	810.462	0	3.75343	3.00367	32.8951	1.97641	3.37652	1.19678	0.861032	-0.154969	5.17133	21.4286	1.05392	0	2.45907	3.4213	4.68337	0.872983	0.0877206	2.49272	0	0.0185525	0.805662	0.162782	5.60282	0	1.43353	2.0149	2.77614	129.813	3.61058	0.434706	0.149635	4	0.5	0.0471549
13	0	0	0	0	0	0	0	0	6.53162	16.6313	3.77061	5.91314	-0.00329504	1301.74	0	3.90352	3.00367	32.6554	2.1134	3.85664	1.86975	0.674315	0.073618	4.5416	38.0952	1.77451	24.6269	2.09978	3.90607	4.73548	1.37244	0.17336	3.76264	0	0.0117256	1.0416	1.16541	5.58812	0	1.56268	5.26269	2.14024	73.3668	3.52257	0.398628	-0.0268083	13	0.5	0.0464425
14	0	0	0	0	0	0	0	0	6.53164	16.6312	3.65493	3.03798	-0.175596	832.067	0	3.76336	2.93069	31.9485	2.01949	3.48646	1.6038	0.880455	-0.160691	4.65743	35.2941	1.3241	0	2.34109	3.56782	1.96468	0.872983	0.117475	2.34637	0	0.0195655	0.962536	0.129028	5.61451	0	1.50991	3.21888	2.28678	74.5079	3.48366	0.44516	0.344242	8	0.454545	0.0260811
15	0	0	1	1	0	0	0	0	6.5316	16.631	3.53764	3.78659	-0.0528396	923.317	5	4.96941	3.00367	82.4747	2.07553	3.70084	1.16144	0.358494	-0.16646	4.42559	35.5556	0.628104	28.5568	2.01679	4.06504	10.8338	2.49136	0.104309	-0.0796292	1	0.0148443	0.876735	0.351006	5.40652	5.37705	1.49058	5.24534	2.0671	94.843	4.33042	0.499814	0.0385298	6	0.793103	0.0226211
16	0	1	1	1	0	0	0	1	6.5316	16.631	3.66205	3.81592	-0.0527649	963.664	5	4.96941	3.00367	79.2603	2.07922	3.70347	1.17821	0.380184	-0.16646	4.42559	35.5556	0.644879	28.5568	2.01679	4.03989	11.3291	2.45969	0.101398	-0.0796292	2	0.0111317	0.88917	0.513715	5.40664	5.51424	1.49071	5.71014	2.06687	94.843	4.31364	0.724294	0.0385298	7	0.758621	0.0257937
17	0	1	1	1	0	0	0	0	6.53152	16.6312	3.81992	4.76661	-0.101554	1424.05	4	5.21655	3.00367	66.5072	2.07918	3.70392	1.0158	0.365975	-0.14893	4.3707	32.6531	0.510603	28.5568	1.81018	4.10063	12.1934	3.05317	0.0960982	0.467195	3	0.00584325	0.911485	0.500807	5.45918	5.59475	1.50118	5.86323	1.98257	124.497	4.5989	1.02095	0.0527329	9	0.787879	0.0258046
18	0	0	0	0	0	0	0	0	6.88033	16.6381	3.59158	6.79146	-0.116384	2485.83	14	5.71849	3.56203	217.268	2.06575	3.96742	0.839787	0.19305	-0.0710195	4.35788	30.303	0.367646	52.8174	1.54376	4.08191	16.2185	6.26724	0.0871873	1.53143	7	0.000203515	0.907148	0.539473	5.58627	5.91241	1.46879	6.14592	1.94196	181.888	5.20461	1.11777	0.111024	20	0.869565	0.0307292
19	0	0	0	0	0	0	0	0	6.88032	16.6374	3.22538	5.4385	-0.162793	1089	6	5.17141	3.16728	101.929	2.0656	3.74795	1.06588	0.264198	-0.09502	4.44737	36.5385	0.582013	45.0985	1.95845	4.05088	15.4887	2.94878	0.105374	-0.0146209	1	0.00752179	0.70526	0.494223	5.39936	5.78001	1.4331	5.77359	2.13823	131.321	4.63456	0.676133	0.0395611	4	0.818182	0.0256798
20	0	0	1	1	0	0	1	1	3.92646	16.6043	4.04593	5.6233	-0.00561288	1875.01	0	4.19472	3.00367	121.957	2.05579	3.81187	2.06179	0.463949	0.12189	4.08908	45.4545	1.91028	11.8846	1.45229	4.08333	7.64128	4.64268	0.123948	3.15553	0	0.000532974	0.985313	0.991391	5.66329	0	1.55489	6.60225	1.756	135.132	3.9826	1.22497	-0.0793818	23	0.555556	0.0358791
21	0	1	1	1	0	0	1	0	4.05652	16.6045	4.10756	6.02821	-0.0359332	2916.98	0	4.91391	3.09459	127.056	2.12364	3.91118	2.07843	0.407562	-0.0155463	4.21154	34.375	1.42218	30.1404	1.28212	4.45088	9.63754	5.37222	0.149685	1.80026	0	0.00475375	1.03627	0.740479	5.64725	0	1.52519	6.41825	1.72272	189.686	3.92157	1.17812	0.03935	25	0.547619	0.0269795
22	0	1	1	1	0	1	1	1	3.883	16.6042	3.92176	5.53168	-0.0713559	1453.5	0	4.60539	3.00367	96.707	2.02064	3.75021	1.27124	0.654072	0.0324214	4.26762	37.5	1.06291	11.8846	1.48799	3.56575	5.65475	3.6087	0.112029	2.9852	0	0.00682587	0.894638	1.22877	5.66315	0	1.51562	5.78383	1.85998	99.8315	4.31372	1.29655	0.00817682	17	0.633333	0.0327435
23	0	0	1	1	0	0	0	1	4.02937	16.6043	4.08443	6.26456	-0.00543037	2092.18	0	4.65505	3.00367	97.9874	2.1134	3.85664	1.71498	0.586491	0.117788	4.22679	39.2857	1.43802	30.1404	1.41948	3.90607	5.94813	5.37527	0.14299	3.69591	0	0.00640183	1.12629	1.0421	5.64902	0	1.54882	6.06843	1.79832	111.272	4.09237	1.19933	-0.0501477	23	0.617647	0.0365321
24	0	0	0	0	0	0	0	0	3.87972	16.6042	4.00023	4.04507	-0.148135	1488.37	0	4.60539	3.00367	94.6612	2.01949	3.74204	1.38603	0.690766	-0.0485359	4.26762	37.5	1.06291	5.5135	1.48977	3.56782	3.96604	3.17714	0.101634	2.27565	0	0.00719094	0.969217	0.287025	5.67375	0	1.51183	5.29331	1.86027	112.413	4.19893	1.29575	0.192831	15	0.6	0.0243519
25	1	1	1	1	1	1	1	1	4.20029	16.6097	4.03261	3.10356	0.218693	1226.17	0	4.80043	2.90074	49.5571	2.03872	3.6221	0.614565	0.607582	-0.317039	4.42457	22.8571	0.385994	28.9771	1.56222	3.65621	6.2291	2.1947	0.18774	-1.79365	0	0.0111697	1.235	0.732827	5.47256	5.50417	1.44966	5.17803	2.00713	72.3683	4.51472	0.454465	0.0332166	11	0.851852	0.0374603
26	1	1	1	1	1	1	1	0	4.22338	16.6097	4.04431	3.44312	0.213333	1288.88	0	4.81991	2.9047	52.8571	2.03872	3.77974	0.691175	0.585084	-0.243083	4.3827	26.3158	0.480649	28.9771	1.54672	3.65764	7.57449	2.77216	0.199485	-1.78801	0	0.00888676	1.2087	1.34519	5.47275	5.54404	1.46021	5.58829	1.98211	81.1935	4.55675	0.442858	-0.0471738	12	0.857143	0.0413793
27	1	1	1	1	1	1	1	1	6.88498	16.6162	4.04431	3.44312	0.20536	1288.88	0	4.80043	2.97586	52.8571	2.03872	3.77974	0.614565	0.596992	-0.297193	4.58458	20	0.385994	30.205	1.59337	3.65659	7.93939	2.77216	0.178231	-1.82675	0	0.00888676	1.22297	0.749683	5.47275	5.52873	1.42769	5.28525	2.17565	118.322	4.51472	0.443912	0.0189239	13	0.857143	0.0413793
28	1	1	1	1	1	1	1	1	4.31477	16.6098	4.06142	4.31219	0.141533	1646.77	0	5.07683	2.98015	46.0745	2.03902	4.14398	1.06121	0.531072	-0.305445	4.3848	24.3902	0.475848	22.0738	1.45602	3.73496	9.35726	3.09549	0.215124	-1.80924	0	0.0106968	1.24338	1.5004	5.47349	5.63078	1.47097	5.97268	1.92933	110.273	4.29634	0.324519	0.0380592	19	0.870968	0.0422939
29	1	1	1	1	1	1	1	1	4.23574	16.6098	4.0541	3.54366	0.072413	1353.59	0	4.84488	2.95873	56.1571	2.03879	3.98956	0.902916	0.557887	-0.237137	4.34377	29.2683	0.561452	22.6864	1.53839	3.66822	8.02684	3.0699	0.203681	-1.78236	0	0.00666226	1.0681	1.95323	5.473	5.58391	1.4695	5.87836	1.95565	90.0187	4.45464	0.452952	0.0169918	13	0.862069	0.045037
30	0	0	1	1	0	0	1	1	3.95439	16.6044	4.20333	5.00255	0.0179093	3112.33	0	4.67141	3.00367	69.9347	2.08659	3.93612	1.49057	0.620761	0.00426814	4.28316	36.5385	1.10596	11.8846	1.42676	4.75399	5.49399	3.07471	0.0861635	1.36024	0	0.0124933	1.07003	0.427976	5.72167	0	1.52121	5.68245	1.82301	160.438	4.20987	1.42836	0.00663204	25	0.545455	0.0273522
31	0	1	1	1	0	0	1	0	3.95455	16.6044	4.20333	5.00255	-0.0523329	3112.33	0	4.73573	3.00367	69.9347	2.08769	3.936	1.482	0.61436	0.0370576	4.24384	40	1.11836	11.8846	1.44776	4.72932	5.78233	3.07471	0.110014	1.44024	0	0.0124933	1.07067	0.417308	5.72152	0	1.51882	5.77765	1.80839	120.086	4.29936	1.42245	0.119166	21	0.545455	0.0273522
32	0	1	1	1	1	1	1	1	3.95474	16.6044	4.20333	5.00255	0.00970689	3112.33	0	4.7312	3.00367	69.9347	2.08785	3.936	1.50473	0.612663	0.0153848	4.2388	41.0714	1.14758	11.8846	1.47135	4.72996	5.85884	3.07471	0.131107	1.55135	0	0.0124933	1.1255	0.412255	5.72152	0	1.52121	5.74407	1.80466	131.446	4.30263	1.42212	0.0732119	23	0.545455	0.0273522
33	0	0	0	0	0	0	1	0	4.39537	16.5853	4.52263	6.16491	0.145045	1723.81	0	4.07375	3.45057	0	2.06438	3.69914	2.73534	0.49001	0.0246545	4.0727	48.2353	2.40046	14.1679	1.91242	5.66271	9.53032	5.47683	-0.00158773	0	0	0	1.18156	1.04701	5.04149	0	1.52332	7.0312	1.72933	212.336	3.67406	1.44991	-0.0504049	21	0.318182	0.0229306
34	0	0	0	0	0	0	0	0	4.3743	16.5853	4.33711	6.23398	0.0812951	1468.9	1	4.40406	3.42962	0	2.079	3.69005	2.41846	0.44786	-0.00920341	4.11507	46.8354	2.06403	14.1679	1.94031	5.61811	11.8783	5.60218	0.000351405	0	0	0.0057359	1.11235	0.761759	5.00178	0	1.50596	6.57952	1.75626	200.976	3.88532	1.19824	-0.11914	16	0.571429	0.024462
35	0	0	0	1	0	0	0	1	3.92474	16.6043	3.88524	4.72152	-0.00898698	1413.03	0	3.84742	3.00367	126.635	2.05579	3.71149	2.10302	0.506838	0.188027	4.1406	45.7627	2.03522	15.4186	1.53276	4.08333	6.22962	3.84823	0.115015	3.13261	0	0.00792998	0.891825	0.927146	5.70695	0	1.54676	6.45415	1.82048	97.2274	3.77962	0.982677	-0.0840557	20	0.5	0.0373798
36	1	1	1	0	1	1	1	1	3.90683	16.6043	3.85424	3.9825	-0.0703861	1521.56	0	4.1911	3.03988	137.176	2.04358	3.49827	1.84967	0.451099	0.0627926	4.07524	46.0317	1.78618	15.296	1.53428	3.91959	6.94518	3.78554	0.178476	2.92791	2	0.00619726	0.952799	0.601692	5.70689	0	1.43819	6.21372	1.78133	73.2058	4.12761	0.929323	0.245987	11	0.5	0.0326369
37	0	0	0	1	0	0	0	0	3.87666	16.6043	3.78075	3.86001	-0.0836796	1168.02	0	4.33279	3.00367	108.434	2.00575	3.40787	1.1865	0.685425	0.156687	4.29056	34.8837	1.09348	9.04742	1.51035	3.63198	5.27674	2.22572	0.0677898	1.71387	2	0.0148257	0.863503	0.427589	5.70685	5.28998	1.44905	5.62161	1.91214	37.905	4.23976	0.993451	0.0767371	4	0.571429	0.0333898
38	0	0	1	1	0	0	1	1	6.87984	16.6106	3.80119	3.05256	-0.0782591	1068.03	0	4.89241	2.93153	97.5938	2.00498	3.35584	0.868936	0.85998	0.0103117	4.57008	31.5789	0.460784	9.04742	1.67833	3.48133	3.06015	2.21735	0.0979991	1.63762	0	0.0190815	0.82769	0.191702	5.71166	0	1.45918	3.69511	2.15848	102.812	4.37899	1.02736	0.124406	9	0.846154	0.0239286
39	1	1	1	1	0	1	1	1	4.05572	16.6046	3.95047	5.84108	-0.0317783	2354.23	0	4.64851	3.00367	132.063	2.12364	3.91118	1.78156	0.432496	0.0540877	4.26656	33.3333	1.37771	33.6744	1.32679	4.45088	8.53289	4.30302	0.140992	1.79415	0	0.00998108	0.940507	0.644669	5.69159	0	1.51535	6.21934	1.77353	151.781	4.05133	0.897354	0.0327897	22	0.5	0.0275329
40	0	0	0	1	0	0	0	1	3.88063	16.6042	3.75313	3.85705	-0.0751563	1052.85	0	4.25951	2.89753	99.3331	2.02064	3.37652	1.1956	0.803378	0.111876	4.36035	36.5854	1.09804	15.4186	1.59126	3.56575	4.0071	2.22423	0.0932689	2.96228	0	0.0185741	0.757704	1.24382	5.70683	0	1.49904	5.39967	1.95533	61.9265	4.16195	1.00226	0.00510269	13	0.576923	0.0335455
41	0	0	1	1	0	0	1	1	4.02884	16.6044	3.92537	5.91314	-0.000501104	1617.05	0	4.3386	3.00367	101.133	2.1134	3.85664	1.60264	0.681887	0.196067	4.30064	38.7755	1.52101	33.6744	1.49749	3.90607	4.63557	2.76772	0.129859	3.67995	0	0.013367	1.04221	0.984247	5.69319	0	1.53939	5.74407	1.87277	73.3668	4.01207	0.892752	-0.0567605	21	0.566667	0.0407665
42	0	0	0	1	0	0	0	1	3.87708	16.6042	3.83896	3.17714	-0.152146	1081	0	4.25951	2.93069	97.1082	2.01949	3.48646	1.32998	0.867179	0.0214041	4.36035	36.5854	1.09804	9.04742	1.59335	3.56782	1.93728	2.22687	0.0835737	2.24202	0	0.0192881	0.857513	0.15609	5.71669	0	1.49464	3.97029	1.95565	74.5079	4.02757	1.01764	0.210955	12	0.538462	0.0218783
43	0	0	0	0	0	0	0	0	3.9202	16.6045	4.06153	6.18673	0.0852711	4293.06	0	5.10182	3.00367	63.5085	2.03935	3.67551	1.1166	0.445981	-0.2878	4.20533	33.9286	0.77696	41.6758	1.31652	3.43177	7.6616	5.76923	0.0563063	1.71363	1	0.00574072	1.31902	0.338131	5.67676	5.94191	1.48739	6.08322	1.79445	60.0431	4.69076	1.3941	0.178276	18	0.567568	0.0262789
44	0	0	0	0	0	0	0	0	3.96984	16.6047	4.06197	6.64693	0.0904122	5254.39	2	5.50771	3.1766	191.339	2.03966	3.70261	1.00756	0.273943	-0.27834	4.11789	34.2857	0.678711	46.2091	1.22691	3.65344	13.4459	6.11324	-0.0264986	0.725784	3	0.0029595	1.30909	0.370647	5.67676	6.14847	1.48416	6.30343	1.72563	65.1121	5.12172	1.34747	0.133195	21	0.652174	0.0254415
45	0	0	0	0	0	0	0	0	3.97919	16.6052	4.06198	8.48064	0.0570799	7426.2	10	5.80302	3.50943	351.732	2.03968	3.70233	1.45107	0.159216	-0.227394	3.93854	37.7358	1.08759	90.2087	1.12541	3.66089	18.5145	6.89788	-0.113268	-1.5744	9	0.0106901	1.26743	0.401076	5.67676	6.23612	1.46318	7.14131	1.62737	95.3439	5.27685	1.12448	0.176285	29	0.757576	0.0258973
46	0	0	0	0	0	0	0	0	3.9731	16.6048	4.06198	7.87775	0.0998227	6127.92	4	5.89708	3.25531	250.948	2.03967	3.70229	1.10226	0.204575	-0.255952	4.02032	37.2093	0.65424	46.2091	1.17205	3.65639	16.6235	6.64693	0.0758561	1.53787	6	0.00549743	1.27181	0.387771	5.67676	6.18507	1.46523	6.54223	1.66997	60.0431	5.32401	1.21884	0.109515	22	0.703704	0.0253117
47	0	0	0	0	0	0	0	0	6.53308	16.6343	3.92723	2.91486	-0.0382409	861.919	0	4.26113	3.00367	0	2.03632	3.2977	1.73795	0.858945	-0.14286	4.57824	35.7143	1.26237	0.71282	2.51952	4.38894	3.78013	2.13555	0.0842132	0.781268	0	0.00678017	1.10239	0.448481	5.64469	0	1.53138	4.82831	2.15524	123.191	3.65437	1.33671	0.082934	14	0.444444	0.0174603
48	0	0	0	0	0	0	0	0	6.53284	16.6341	3.94591	2.95221	0.0057678	988.033	0	4.37966	3.00367	53.2906	2.00158	3.39835	1.65895	0.807819	-0.169433	4.52967	36.3636	1.20499	3.04074	2.46244	4.22086	4.11276	2.36764	0.0903023	0.489113	0	0.00498347	1.00736	0.444059	5.59795	0	1.51502	5.01728	2.12714	123.191	3.80048	1.36365	-0.0142472	15	0.571429	0.0193904
49	0	0	0	0	0	0	0	0	4.71178	16.6081	4.2018	4.71374	-0.100612	1214.24	0	4.50727	3.00367	0	2.0386	3.88031	1.62752	0.82664	0.180479	4.30104	30.6122	1.21989	45.5932	1.86985	4.41837	6.29392	2.9156	0.324035	0.0919157	0	0.0134641	0.928149	0.412847	5.67831	4.79777	1.49935	6.47402	1.91654	123.191	3.98719	1.20167	0.214566	23	0.470588	0.0259797
50	0	1	1	1	0	1	1	1	6.53163	16.6313	4.2174	4.23223	-0.0479619	1559.05	0	4.80253	2.99367	35.4045	2.1725	3.62335	0.867101	0.556645	-0.0311305	4.50702	40	0.689323	6.37115	2.04763	4.01169	6.12306	3.01038	0.191764	3.6223	0	0.0138378	0.852515	1.39011	5.58728	0	1.5782	5.88541	2.09824	66.9956	4.62475	0.712724	-0.0090081	12	0.814815	0.0400181
51	0	1	1	1	0	1	1	1	6.53163	16.6313	4.2174	4.23223	-0.0479619	1559.05	0	4.80253	2.99367	35.4045	2.1725	3.62335	0.867101	0.556645	-0.0311305	4.50702	40	0.689323	6.37115	2.04763	4.01169	6.14743	3.01038	0.191764	3.6223	0	0.0138378	0.852515	1.39011	5.58728	0	1.5782	5.88541	2.09824	66.9956	4.62475	0.71618	-0.0090081	10	0.814815	0.0400181
52	0	1	1	1	0	1	1	1	4.02994	16.6132	4.2174	4.23223	-0.0573505	1559.05	0	4.80253	2.97949	35.4045	2.17252	3.62335	0.867101	0.556433	-0.0182788	4.36994	40	0.689323	6.37115	1.79911	4.01269	6.11667	3.01038	0.250629	3.35991	0	0.0138378	0.852836	1.3972	5.58728	0	1.5782	5.91155	1.96123	66.9956	4.62475	0.698518	-0.00805059	12	0.814815	0.0400181
53	0	1	1	1	0	1	1	1	4.02994	16.6132	4.2174	4.23223	-0.0573505	1559.05	0	4.80253	2.97949	35.4045	2.17252	3.62335	0.867101	0.556433	-0.0182788	4.36994	40	0.689323	6.37115	1.79911	4.01269	6.1473	3.01038	0.250629	3.35991	0	0.0138378	0.852836	1.3972	5.58728	0	1.5782	5.91155	1.96123	66.9956	4.62475	0.710085	-0.00805059	10	0.814815	0.0400181
54	1	1	1	1	1	1	1	1	4.02994	16.6042	4.27902	6.19409	-0.0655269	1991.48	0	5.31611	2.9601	43.1693	2.17276	3.64812	0.985022	0.549383	0.0115935	4.22284	42.8571	0.598389	6.37115	1.50705	4.02896	6.4184	3.71102	0.137727	3.69383	0	0.0149851	0.899364	1.08439	5.66461	0	1.56174	6.16717	1.80418	95.4244	4.82233	1.2849	0.00562895	15	0.84375	0.0297869
55	1	1	1	1	1	1	1	1	4.02991	16.6041	4.27902	6.19409	-0.0655269	1991.48	0	5.20897	2.95939	43.1693	2.17265	3.63266	0.888829	0.538908	0.0115935	4.19695	42.8571	0.598389	6.37115	1.50705	4.02311	6.4553	3.71102	0.137727	3.69383	0	0.0149851	0.899364	1.08439	5.62273	0	1.56174	6.16717	1.79826	96.6496	4.91853	1.22788	0.00562895	12	0.84375	0.0297869
56	0	0	0	1	0	0	0	0	6.53163	16.6313	4.27937	4.23473	-0.0169909	1580.62	0	4.80253	2.99779	34.5046	2.17685	3.6279	0.947315	0.585726	-0.0734758	4.50702	40	0.689323	3.18557	2.04861	3.99191	5.55579	3.05913	0.187177	3.26783	0	0.0143492	0.95302	0.80346	5.59415	0	1.57597	5.61069	2.09479	73.2863	4.54454	0.602809	0.0574626	13	0.814815	0.0325
57	0	0	0	0	0	0	0	0	6.53163	16.6313	4.27937	4.23473	-0.0169909	1580.62	0	4.80253	2.99779	34.5046	2.17685	3.6279	0.947315	0.585726	-0.0734758	4.50702	40	0.689323	3.18557	2.04861	3.99191	5.55	3.05913	0.187177	3.26783	0	0.0143492	0.95302	0.80346	5.59415	0	1.57597	5.61069	2.09479	73.2863	4.54454	0.589226	0.0574626	14	0.814815	0.0325
58	0	0	0	0	0	0	0	0	4.03267	16.6132	4.27937	4.23473	-0.0329235	1580.62	0	4.80253	2.98133	34.5046	2.17687	3.6279	0.947315	0.58549	-0.0606876	4.36994	40	0.689323	3.18557	1.80009	3.99316	5.55557	3.05913	0.244925	2.95817	0	0.0143492	0.948751	0.787593	5.59415	0	1.57597	5.64013	1.95778	73.2863	4.54454	0.594069	0.0575488	13	0.814815	0.0325
59	0	0	0	0	0	0	0	0	4.03267	16.6132	4.27937	4.23473	-0.0329235	1580.62	0	4.80253	2.98133	34.5046	2.17687	3.6279	0.947315	0.58549	-0.0606876	4.36994	40	0.689323	3.18557	1.80009	3.99316	5.54931	3.05913	0.244925	2.95817	0	0.0143492	0.948751	0.787593	5.59415	0	1.57597	5.64013	1.95778	73.2863	4.54454	0.58664	0.0575488	14	0.814815	0.0325
1	1	1	1	1	1	1	1	1	4.03261	16.6042	4.40463	5.84625	-0.0426674	2020.65	0	5.07191	2.99779	42.2694	2.17705	3.64117	1.03038	0.564724	-0.0131462	4.21682	41.8182	0.709446	3.18557	1.48591	4.00849	5.4175	3.12194	0.158374	3.24516	0	0.0153697	0.962241	0.658324	5.65235	0	1.5559	5.96657	1.80517	102.94	4.75098	1.206	0.0413164	14	0.78125	0.0250745
61	1	1	1	1	1	1	1	1	4.03261	16.6042	4.40463	5.84625	-0.0426674	2020.65	0	5.07191	2.99779	42.2694	2.17705	3.64117	1.03038	0.564724	-0.0131462	4.21682	41.8182	0.709446	3.18557	1.48591	4.00849	5.54579	3.12194	0.158374	3.24516	0	0.0153697	0.962241	0.658324	5.65235	0	1.5559	5.96657	1.80517	102.94	4.75098	1.17704	0.0413164	17	0.78125	0.0250745
62	1	1	1	1	1	1	1	1	3.99328	16.6047	3.88001	6.90553	-0.094909	2270.85	7	5.80055	3.0888	93.9834	2.07515	3.75478	1.21756	0.243529	-0.0503252	4.14369	35.2941	0.445069	31.7424	1.27504	4.13089	13.7107	5.59694	0.109182	1.91935	3	0.00232391	0.828152	0.708647	5.68631	5.46964	1.48918	5.92483	1.71253	173.839	4.8699	1.25161	0.0211488	11	0.659091	0.0253869
63	1	1	1	1	1	1	1	1	3.99955	16.6048	4.06601	8.04369	-0.0407281	3022.62	7	5.32706	3.40499	110.296	2.07517	3.9305	1.85309	0.220238	0.0851412	4.00512	43.4783	1.35688	38.1135	1.27097	4.13227	13.5625	6.90693	0.102841	3.92705	3	0.00389349	0.876487	1.36162	5.68702	5.50667	1.52361	6.88885	1.64349	214.208	4.67047	1.67183	-0.090572	20	0.615385	0.0349319
64	0	0	0	1	0	0	1	1	3.99805	16.6048	4.03708	7.78747	-0.115055	3193.67	7	5.51695	3.40502	115.365	2.07517	3.86605	1.65558	0.214184	0.0209717	3.97047	43.75	1.18004	37.991	1.28063	4.13151	13.5191	6.90467	0.147234	3.7189	8	0.00412365	0.922507	1.03936	5.68696	5.51362	1.45726	6.73814	1.62541	190.187	4.92938	1.76242	0.173319	13	0.611111	0.0318475
65	1	1	1	1	0	1	1	1	3.99454	16.6048	3.96788	6.91805	-0.121641	2646.26	7	5.76083	3.10013	101.886	2.07515	3.84361	1.22929	0.233247	0.0481602	4.07797	36.8421	0.628611	31.7424	1.23871	4.13126	13.6272	6.4147	0.0870395	2.45269	8	0.00273225	0.858747	0.942605	5.68692	5.4792	1.46603	6.42612	1.68229	154.886	5.01864	1.49758	0.0254853	8	0.666667	0.0322193
66	0	0	0	0	0	1	1	1	4.06503	16.6051	4.12752	8.03914	-0.071406	4276.17	14	5.59053	3.49055	103.866	2.12364	4.05156	2.0928	0.218744	-0.0296508	4.1058	35.5556	1.27115	56.3693	1.17087	4.45088	17.041	6.92683	0.124071	2.61097	2	0.000915052	0.922882	1.09438	5.68562	5.52823	1.50606	6.74501	1.6312	268.762	4.39905	1.48585	0.00945931	23	0.603448	0.0282747
67	0	0	0	0	0	0	0	0	4.01898	16.6048	3.99783	7.16119	-0.0677555	2985.36	13	5.56562	3.1769	86.8159	2.08983	4.05156	1.32581	0.241287	-0.0268575	4.14126	33.3333	0.776032	43.627	1.21501	3.69854	15.0819	6.84279	0.0664906	0.468371	4	0.00194979	0.882077	1.01997	5.68545	5.46942	1.49938	6.26929	1.69649	161.257	4.84412	1.37747	-0.0208553	10	0.666667	0.0339694
68	0	0	1	1	0	1	1	1	3.99733	16.6049	4.06601	8.04369	-0.0519598	3022.62	7	5.73622	3.35995	110.296	2.07516	3.9305	1.28954	0.222434	0.265842	4.07227	29.7297	0.672628	127.874	1.17445	4.13187	13.559	6.90693	0.0588381	-3.5838	3	0.00389349	0.584411	1.6762	5.68702	5.41667	1.47643	7.48396	1.70095	161.257	4.91991	1.67056	-0.0447982	11	0.596154	0.0349319
69	1	1	1	1	0	1	1	1	3.99457	16.6047	3.94176	6.91011	-0.107885	2465.41	7	5.73622	3.08897	97.6804	2.07516	3.83513	1.28954	0.238387	0.00768383	4.10644	37.8378	0.672628	38.1135	1.27339	4.13123	13.6686	5.74267	0.0989051	3.76014	3	0.00254336	0.785326	1.66578	5.6869	5.48001	1.49406	6.33819	1.69668	178.908	4.91991	1.36499	-0.0208374	15	0.673913	0.0322623
70	0	0	0	1	0	0	1	1	6.88203	16.6176	3.94176	6.91011	-0.120993	2465.41	7	5.80055	3.47694	97.6804	2.07514	3.83513	1.11641	0.240796	-0.0336821	4.35221	32.3529	0.445069	31.7424	1.329	4.13098	13.6686	5.74267	0.0902514	3.17596	3	0.00254336	0.803243	0.722556	5.6869	5.47586	1.45605	5.9821	1.93085	246.794	4.97105	1.37463	0.0114919	11	0.652174	0.0322623
71	1	1	1	1	0	1	1	1	4.03892	16.6049	4.10365	7.34641	-0.0531056	3241.52	12	5.47305	3.29728	90.0119	2.1134	4.05156	1.62034	0.238412	0.0762224	4.09413	39.0244	1.14804	56.3693	1.24534	3.90607	15.3411	6.93579	0.11906	4.48231	2	0.000987281	1.00988	1.43687	5.68724	5.50314	1.51953	6.48835	1.66797	190.348	4.73721	1.34984	-0.0672524	21	0.66	0.0375365
72	1	1	1	1	1	1	1	1	3.9944	16.6047	4.01799	6.91771	-0.174764	2504.53	7	5.8173	3.08881	96.7338	2.07517	3.8409	1.22032	0.242769	-0.0534215	4.10644	37.8378	0.483438	31.7424	1.27455	4.13167	13.7389	5.75878	0.0907334	3.04157	3	0.00251024	0.874271	0.642586	5.70251	5.48263	1.49151	6.0336	1.69697	191.489	4.98913	1.33322	0.121614	12	0.652174	0.0258645
73	1	1	1	1	1	1	1	1	4.04541	16.605	3.88037	7.15137	-0.0627481	2862.54	13	6.00619	3.52872	280.572	2.06599	3.76805	1.0183	0.181901	-0.0350196	4.11786	34.1772	0.408413	53.2629	1.21819	4.09845	20.2319	6.27129	0.0584603	1.74486	4	0.00197782	0.857201	0.712396	5.68631	5.93634	1.46144	6.16956	1.70054	206.045	5.28548	1.0444	0.0375845	20	0.730769	0.0244588
74	0	1	1	1	0	0	0	1	4.04932	16.6052	4.06637	8.12531	-0.0280017	3706.33	16	5.57895	3.52876	320.973	2.06599	3.93077	1.63239	0.169962	0.0766873	4.00334	41.7476	1.23139	59.634	1.22146	4.09879	20.6627	7.15341	0.0586575	3.72914	4	0.00370954	0.896944	1.34988	5.68702	5.98229	1.49478	6.98937	1.64231	246.415	5.05411	1.42788	-0.0659168	29	0.666667	0.03307
75	1	1	1	1	0	0	1	1	4.0463	16.6051	3.96825	7.16523	-0.0888958	3284.09	13	5.97145	3.52873	300.424	2.06599	3.84475	1.04687	0.176558	0.0425117	4.06452	35.6322	0.57212	53.2629	1.19066	4.09852	20.3573	6.53233	0.0373394	2.26346	8	0.00262653	0.884447	0.940551	5.68692	5.9482	1.44342	6.58138	1.67547	187.093	5.39608	1.24825	0.0406626	18	0.696429	0.0305478
76	0	0	0	0	0	0	0	0	6.87986	16.6115	3.98488	7.15322	-0.0792668	3106.75	14	6.04646	3.6021	288.637	2.06599	3.81367	0.956652	0.181383	-0.051808	4.18865	34.1463	0.393471	53.2629	1.26004	4.09849	20.303	6.27285	0.0538045	2.26105	4	0.00218032	0.872685	0.707592	5.69772	5.94986	1.44802	6.22319	1.78537	252	5.4009	1.07188	0.0754508	22	0.851852	0.0257207
77	0	0	0	0	0	0	0	0	4.07863	16.6054	4.12789	8.12602	-0.039878	5055.42	22	5.85118	3.6993	321.013	2.12364	4.08564	1.7637	0.171022	-0.0116495	4.09343	34.6535	1.05251	77.8898	1.13907	4.45088	20.1711	7.18026	0.0764707	2.44745	6	0.000172517	0.932331	1.09752	5.68562	6.00895	1.48278	6.86021	1.63161	300.969	4.89451	1.59184	0.0301945	32	0.636364	0.02737
78	0	0	0	0	0	0	0	0	4.04592	16.6051	3.92482	7.15713	-0.0802553	3070.31	14	6.04961	3.52872	290.498	2.06599	3.82786	0.912545	0.17888	-0.0231954	4.11109	33.3333	0.373638	56.4484	1.20035	4.09848	20.336	6.47474	0.0506511	2.02242	4	0.00219757	0.848639	0.828968	5.68664	5.93956	1.46022	6.42609	1.69294	240.107	5.4273	1.25595	0.0372415	22	0.851852	0.0279248
79	1	1	1	1	0	1	1	1	4.04774	16.6053	4.06637	8.12531	-0.047268	3706.33	13	5.95034	3.52874	320.973	2.06599	3.93077	1.09503	0.171104	0.242561	4.06154	29.4118	0.609111	149.395	1.1379	4.09864	20.641	7.15341	0.0345207	-3.70143	4	0.00370954	0.627932	1.65344	5.68702	5.87118	1.45393	7.54064	1.6921	193.464	5.31436	1.42208	-0.0400009	20	0.666667	0.03307
80	0	1	1	1	0	0	0	1	6.88204	16.6179	3.94213	7.1579	-0.0833479	3080.31	12	6.00619	3.69909	290.149	2.06599	3.83647	0.931236	0.180368	-0.0175159	4.29704	31.6456	0.408413	53.2629	1.26606	4.09846	20.3457	6.27258	0.0399109	2.98136	4	0.00232496	0.831498	0.724647	5.6869	5.94413	1.4347	6.21467	1.88696	279.001	5.37254	1.15951	0.0321815	20	0.722222	0.0305205
81	0	1	1	1	0	0	1	1	4.04618	16.6051	4.01864	7.16236	-0.132852	3121.42	13	6.02093	3.52872	288.236	2.06599	3.84244	1.03477	0.18135	-0.0415298	4.08768	36.4706	0.444405	53.2629	1.21964	4.09851	20.2633	6.43975	0.0417285	2.83623	4	0.00230323	0.896132	0.656355	5.70251	5.95307	1.46488	6.25635	1.68773	223.696	5.37462	1.04582	0.125344	21	0.666667	0.0249975
82	0	0	0	1	0	0	0	1	3.87909	16.6038	3.73488	3.74782	-0.00616243	1286.3	0	4.35637	2.91886	89.4589	2.00094	3.70579	1.35761	0.691132	-0.271731	4.33995	33.3333	1.03595	5.5135	1.51738	3.33351	4.65352	2.93975	0.112595	1.08269	0	0.0100294	1.03877	0.476447	5.63017	0	1.50763	5.09579	1.89614	94.7625	4.03471	1.40418	0.11622	12	0.5	0.0254007
83	0	1	1	1	0	1	1	1	3.92575	16.604	3.91124	5.02889	-0.0188624	1882.52	0	5.02664	3.00367	116.167	2.01059	3.70687	1.54834	0.495315	-0.218414	4.2181	36.3636	0.965808	11.8234	1.40348	3.33351	4.91703	3.11515	0.130903	1.08798	0	0.00207977	1.05818	0.901563	5.63231	0	1.49696	6.23074	1.78566	145.329	4.23302	1.31851	0.0769456	16	0.657143	0.0274407
84	0	1	1	1	1	1	1	1	3.96098	16.6041	3.96139	5.90146	-0.0856382	2140.11	0	5.03477	3.03241	128.47	2.05387	3.89515	1.52834	0.432608	-0.105011	4.14325	40.625	1.15686	21.3801	1.39235	3.50537	5.80354	5.05685	0.12664	1.09351	0	0.00264813	1.04933	0.780197	5.63231	0	1.51569	6.5237	1.74916	152.933	4.47166	1.37237	0.0392781	20	0.631579	0.0284161
85	0	1	1	1	0	1	1	1	3.99236	16.6039	3.78555	5.27259	0.0380077	1679.2	0	4.42512	3.00367	85.4018	2.09017	3.82361	1.34135	0.655267	-0.233338	4.35556	31.8182	1.03431	17.3981	1.45109	3.52412	4.72091	3.68284	0.115591	0	0	0.0117481	1.05246	0.49789	5.6412	0	1.52752	5.18179	1.86749	101.134	4.11808	1.35822	0.0715009	14	0.5	0.027011
86	1	1	1	1	1	1	1	1	3.99434	16.6041	3.95939	5.906	0.0181965	2347.23	0	5.06956	3.00367	110.902	2.09017	3.89807	1.56444	0.485417	-0.187337	4.2381	35.0877	0.967007	23.708	1.35747	3.52412	4.94872	4.94043	0.132285	0	0	0.00654388	1.07181	0.916354	5.64328	0	1.51391	6.26998	1.76838	151.7	4.26845	1.45996	0.0392741	19	0.648649	0.0272671
87	0	0	0	1	1	1	1	1	3.99835	16.6042	4.00898	6.00744	-0.051052	2632.07	0	5.07811	3.06741	122.685	2.09017	4.07816	1.52718	0.427488	-0.0777473	4.16579	39.3939	1.15211	33.2648	1.35007	3.52412	5.78903	5.73511	0.127954	0	0	0.00660783	1.06023	0.797015	5.64328	0	1.5303	6.55375	1.73499	159.304	4.51721	1.49596	0.00443895	23	0.65	0.0281571
88	1	1	1	1	1	1	1	1	4.05671	16.6043	3.99564	6.1272	0.00776268	2889.16	0	4.72641	3.0781	127.115	2.12364	3.91118	2.17218	0.395847	-0.198192	4.21154	34.375	1.54718	30.1404	1.29086	4.45088	9.05979	5.33158	0.143188	1.79414	0	0.00502157	1.0599	0.899665	5.64238	0	1.52454	6.45858	1.72295	189.686	3.82782	1.47152	0.0838708	23	0.452381	0.0289153
89	1	1	1	1	1	1	1	1	4.0588	16.6044	4.1577	7.33693	-0.00619634	3785.99	0	5.19841	3.19081	152.615	2.12364	3.91118	2.32873	0.34938	-0.162492	4.14685	36.3636	1.50426	36.4503	1.24273	4.45088	9.05669	5.84108	0.147715	1.79078	0	0.00200907	1.07877	1.2424	5.64445	0	1.51456	6.89044	1.66877	240.253	3.93806	1.54454	0.0553897	29	0.55102	0.0287051
90	0	1	1	1	0	1	1	1	4.06112	16.6045	4.20588	8.03914	-0.0606428	4164.34	0	5.2661	3.23734	164.398	2.12364	4.07857	2.13212	0.325802	-0.0686473	4.09788	39.5349	1.50638	46.0071	1.24279	4.45088	9.25002	5.97782	0.140301	1.79378	0	0.00210476	1.06835	1.12021	5.64445	0	1.52715	7.05293	1.64884	247.856	4.29414	1.54334	0.0226249	33	0.557692	0.0293237
91	1	1	1	1	1	1	1	1	3.96316	16.6052	3.7906	8.10414	-0.0678794	4132.05	24	6.10035	3.68353	579.714	2.02785	3.73095	1.53147	0.127044	-0.0103268	3.93255	41.2281	0.868593	16.8468	1.18504	3.73245	17.0037	6.94665	-0.02304	-0.107095	1	0.00935235	0.946343	0.496602	5.70808	0	1.46365	6.8588	1.59309	243.281	5.30142	1.84708	0.0324887	39	0.731343	0.021635
92	0	0	0	1	0	0	0	0	3.80316	16.6042	3.74384	2.98454	-0.0346624	1276.23	0	4.28418	2.91155	68.2879	2.01317	3.31632	1.27549	0.839974	0.0592674	4.36685	37.5	1.03774	0	1.63315	4.14322	2.50429	1.88569	0.0868071	1.36898	0	0.0177982	0.820031	0.144507	5.70804	0	1.49487	4.00733	1.96613	97.2093	4.04644	1.39816	-0.0213035	8	0.56	0.0254333
93	0	0	1	1	0	0	1	1	3.92483	16.6042	3.98848	4.72152	-0.00949244	1500.55	0	3.88842	3.00367	54.5984	2.05579	3.71149	2.28368	0.481718	0.116941	4.08497	46.7742	2.06578	6.37115	1.53049	4.08333	6.24926	3.85029	0.131012	3.19758	0	0.00697907	0.922737	0.883976	5.66062	0	1.54909	6.49954	1.78553	126.881	3.67052	1.11726	-0.0544798	16	0.454545	0.0354051
94	0	0	0	0	0	0	0	0	3.90281	16.6042	3.92744	3.86948	-0.104171	1371.25	0	4.47057	3.00367	50.3932	2.01624	3.59547	1.2959	0.553027	-0.0127716	4.23444	29.5455	0.988859	6.37115	1.43129	3.91128	5.98109	2.91402	0.040025	-3.08445	0	0.0100467	0.806605	0.795688	5.6606	0	1.51752	6.76196	1.86736	73.9301	4.16353	1.05777	0.0702791	10	0.516129	0.0331005
95	1	1	1	1	1	1	1	1	3.90689	16.6042	3.95905	3.9825	-0.0797572	1612.97	0	4.21819	3.03988	59.668	2.04358	3.49827	2.0309	0.432528	0.00873074	4.02477	46.9697	1.8262	6.24863	1.53208	3.91959	6.94807	3.78827	0.19165	2.99288	2	0.00538191	0.976117	0.588844	5.66055	0	1.4431	6.26826	1.7495	102.86	4.0135	1.06383	0.27666	10	0.457143	0.0310782
96	0	0	0	1	0	0	1	1	3.87655	16.6041	3.88895	3.86178	-0.0969109	1246.85	0	4.32748	3.00367	46.1881	2.00575	3.40787	1.48977	0.632711	0.0696637	4.22181	36.9565	1.19608	0	1.50849	3.63198	5.32893	2.65991	0.0949825	1.77884	2	0.0133822	0.903033	0.411265	5.6605	5.31733	1.45486	5.70822	1.86921	67.559	4.03379	1.13682	0.118878	4	0.517241	0.03148
97	1	0	1	1	1	1	1	1	6.87985	16.6105	3.90802	3.09645	-0.0976526	1143.66	0	4.83292	2.93218	41.3206	2.00498	3.3515	1.22597	0.771651	-0.0950952	4.48574	34.1463	0.62219	0	1.67075	3.48347	3.09459	2.80172	0.12081	1.70055	0	0.0173264	0.877325	0.19361	5.6657	0	1.46501	4.46591	2.10324	132.466	4.13158	1.23179	0.173768	8	0.740741	0.0235458
98	1	0	1	1	1	1	1	1	4.05584	16.6044	4.05101	5.84108	-0.0487789	2464.63	0	4.64839	3.00367	54.1283	2.12364	3.91118	1.89248	0.417383	-0.0348774	4.21657	35	1.44216	24.6269	1.32954	4.45088	8.54923	4.30202	0.156418	1.81717	0	0.00933579	0.980702	0.626702	5.6445	0	1.51787	6.28109	1.74517	181.435	4.01441	1.02186	0.0728346	18	0.461538	0.0265845
99	1	0	1	1	1	1	1	1	4.00512	16.6042	3.9196	4.58806	-0.0293694	1524.57	0	4.40399	2.96283	37.0782	2.08983	3.61629	1.08357	0.696649	-0.0303691	4.32657	30.9524	0.988328	11.8846	1.46082	3.69854	3.7948	2.90079	0.0576751	-0.224257	2	0.0153782	0.928	0.485116	5.6443	0	1.5112	5.35973	1.89257	73.9301	4.30875	1.11303	0.0460148	7	0.517241	0.0340437
100	1	0	1	1	1	1	1	1	3.87271	16.6041	3.84484	3.0235	-0.0995458	1118.23	0	4.88418	2.91655	42.2371	2.00209	3.33766	1.17903	0.71998	-0.0482155	4.3306	32.5	0.537744	3.18557	1.54938	3.59138	5.29803	2.54137	0.110938	1.47672	0	0.0167837	0.851998	0.275525	5.66016	0	1.48987	5.28658	1.91855	120.573	4.1429	1.2333	0.108064	8	0.777778	0.0270245
101	1	0	1	1	1	1	1	1	3.92205	16.6043	3.98848	4.72152	-0.0268295	1500.55	0	4.25444	3.00367	54.5984	2.02312	3.71149	1.51203	0.497864	0.302553	4.19079	25	1.20499	96.1318	1.37498	3.95635	6.05012	3.85029	0.062312	-3.80492	0	0.00697907	0.553192	1.15972	5.66062	0	1.47306	7.28813	1.87606	73.9301	3.9474	1.09764	-0.00900916	6	0.454545	0.0354051
102	1	0	1	1	1	1	1	1	3.88052	16.6041	3.86249	3.8589	-0.08479	1127.33	0	4.25444	2.89753	41.983	2.02064	3.37652	1.51203	0.726635	0.0171938	4.28378	38.6364	1.20499	6.37115	1.58658	3.56575	4.03324	2.65527	0.116666	3.02724	0	0.0168062	0.803798	1.14541	5.66048	0	1.50317	5.51879	1.90763	91.5805	3.9474	1.18896	0.0487565	10	0.518519	0.0314954
103	1	0	1	1	1	1	1	1	6.882	16.617	3.86249	3.8589	-0.10795	1127.33	0	4.26083	3.00367	41.983	1.97641	3.37652	1.34262	0.763814	-0.0398568	4.70251	28.9474	0.987099	0	1.68298	3.4213	4.59861	2.65527	0.0949207	2.46788	0	0.0168062	0.828857	0.190203	5.66048	0	1.4372	4.37994	2.30666	159.467	3.90531	1.18614	0.101907	4	0.518519	0.0314954
104	0	0	1	1	0	0	1	1	4.0289	16.6042	4.0278	5.91314	-0.0127953	1708.15	0	4.34411	3.00367	40.2742	2.1134	3.85664	1.66403	0.633279	0.112676	4.23614	40.3846	1.5871	24.6269	1.49615	3.90607	4.64503	2.91239	0.149583	3.73337	0	0.0124945	1.07866	0.947155	5.64629	0	1.54114	5.83773	1.83392	103.021	4.03641	1.0639	-0.0205276	16	0.516129	0.0388724
105	0	0	0	0	0	0	0	0	3.87693	16.6041	3.94379	3.17714	-0.171726	1156.9	0	4.25444	2.93069	41.0364	2.01949	3.48646	1.56863	0.777592	-0.0727546	4.28378	38.6364	1.20499	0	1.5886	3.56782	2.07291	2.82233	0.106342	2.32592	0	0.0174439	0.901439	0.160138	5.67115	0	1.49885	4.65396	1.9079	104.162	3.89081	1.26918	0.252508	8	0.481481	0.0223652
106	1	1	1	1	0	1	1	1	4.08804	16.6048	3.96661	6.62311	-0.00162133	2261.82	0	5.07781	3.29267	199.255	2.08826	3.75502	1.97003	0.375141	-0.0293663	4.17775	36.2319	1.28593	16.1816	1.30501	4.41126	8.11151	4.01217	0.142692	1.00246	0	0.0152725	0.992755	0.75855	5.70078	0	1.49198	6.66072	1.74485	238.23	4.13849	1.55644	0.0106414	23	0.590909	0.0188218
107	0	0	0	0	0	0	0	0	3.8483	16.6042	3.70663	3.08984	0.00923638	972.064	0	4.40682	2.8448	96.7542	1.99889	3.13582	1.27627	0.88959	0.132119	4.38122	35.8974	0.878581	3.12431	1.60801	3.34616	2.42769	2.44949	0.116839	1.11842	0	0.0233718	0.992362	0.152942	5.70068	0	1.49566	4.2485	1.96902	56.8575	4.00913	1.50664	0.0178095	6	0.52	0.0250309
108	0	0	0	0	0	0	0	0	3.86954	16.6043	3.73786	3.72704	-0.0113138	1304.69	0	4.80839	2.94566	129.38	1.99889	3.46651	1.33437	0.531819	0.0404704	4.26915	36.7347	0.862544	6.30989	1.46926	3.34616	7.53675	3.00247	0.137288	1.10353	0	0.0125376	1.00335	0.431077	5.70069	0	1.48136	5.58419	1.85127	107.424	4.28034	1.31357	-0.0284843	14	0.612903	0.0219922
109	0	0	1	1	0	0	1	1	4.01666	16.6045	3.74339	3.78467	-0.0225242	1368.8	0	4.97165	3.00367	134.002	1.99889	3.7514	1.16366	0.505905	0.0457912	4.2986	34.6939	0.683873	9.8105	1.46874	3.34616	7.51266	3.08984	0.120528	1.06287	0	0.0109922	1.00656	0.440301	5.70069	0	1.46522	5.67853	1.89052	137.097	4.45105	1.33846	-0.0251544	15	0.6875	0.0217971
110	1	1	1	1	1	1	1	1	3.95306	16.6045	3.79636	5.13718	-0.00874535	1704.73	0	4.73841	3.00367	162.007	2.05301	3.73312	1.75845	0.42665	-0.0108809	4.20077	37.2881	1.23762	9.49546	1.3727	3.85075	8.08468	3.23695	0.149813	1.07502	0	0.0136643	1.00068	0.630956	5.70072	0	1.49267	6.20059	1.77132	157.991	4.12419	1.23864	-0.0250708	26	0.513514	0.0195701
111	1	1	1	1	1	1	1	1	4.04776	16.6046	3.80557	5.32349	-0.015101	1781.61	0	5.20019	3.00367	166.628	2.04569	3.75437	1.52396	0.415877	-0.00729955	4.22769	35.5932	0.89202	12.9961	1.37452	3.8843	8.06179	3.62462	0.132789	1.03437	0	0.013259	0.997681	0.642557	5.70072	0	1.4779	6.25859	1.80661	187.664	4.35869	1.24835	-0.0222315	27	0.657895	0.0202967
112	1	1	1	1	1	1	1	1	4.02604	16.6046	3.94464	6.62311	0.00127633	2172.18	0	4.57499	3.03842	194.633	2.09318	3.75376	2.20894	0.380829	-0.0319734	4.15315	37.6812	1.65331	12.681	1.30203	4.36895	8.13392	3.79829	0.16008	1.04312	0	0.0154923	0.999353	0.746357	5.70078	0	1.50636	6.61815	1.71298	208.558	3.89958	1.58949	0.00813116	24	0.44186	0.0175902
113	1	1	1	1	1	1	1	1	4.09047	16.605	4.15514	8.04369	0.0304221	3041.85	0	4.80058	3.43855	234.823	2.08827	3.92835	2.37625	0.314139	0.103798	4.03394	44.086	1.92793	22.5528	1.2968	4.41406	9.91153	6.62311	0.127581	2.99903	0	0.00898768	1.00715	1.26981	5.70155	0	1.52624	7.23642	1.67084	278.6	4.16291	1.788	-0.0969819	36	0.538462	0.0267331
114	1	1	1	1	1	1	1	1	4.09023	16.6049	4.12579	7.78747	-0.0355974	3217.94	0	5.01085	3.44218	245.365	2.08827	3.86448	2.20043	0.300015	0.0425649	3.99822	44.3299	1.7706	22.4303	1.3056	4.41312	11.0266	6.62311	0.17684	2.79433	2	0.00800765	1.0323	1.04703	5.70149	0	1.45995	7.13237	1.65173	254.579	4.39948	1.69002	0.168876	21	0.518519	0.0246616
115	1	1	1	1	1	1	1	1	4.09774	16.6052	4.21671	8.03914	-0.000515518	4353.92	0	5.26472	3.63838	234.01	2.10764	4.24199	2.48859	0.298954	-0.0151198	4.12799	36.2637	1.6487	35.2951	1.19323	4.58127	11.5274	6.62311	0.154076	4.28744	0	0.0113772	1.05509	1.08332	5.70616	0	1.50836	7.13289	1.65633	333.154	4.01921	1.75321	-0.00155544	37	0.534483	0.0228371
116	1	1	1	1	1	1	1	1	4.08938	16.605	4.15514	8.04369	0.00284809	3041.85	0	5.07376	3.35578	234.823	2.08827	3.92835	1.94576	0.318429	0.278662	4.1011	30.6667	1.38985	112.313	1.20028	4.41345	9.80358	6.62311	0.0714484	-4.00347	0	0.00898768	0.635484	1.41635	5.70155	0	1.47905	7.69034	1.7283	225.649	4.28306	1.78673	-0.0448101	23	0.538462	0.0267331
117	1	1	1	1	1	1	1	1	6.88034	16.6114	3.88037	7.15137	-0.0664626	2862.54	13	6.00619	3.59369	280.572	2.065	3.76805	1.0183	0.182021	-0.029241	4.18903	34.1772	0.408413	52.8174	1.2393	4.06994	20.2865	6.27129	0.0670244	1.81857	4	0.00197782	0.853325	0.70183	5.68631	5.94579	1.4586	6.15907	1.77029	212.851	5.28548	1.04452	0.0357949	20	0.730769	0.0244588
118	1	1	1	1	1	1	1	1	3.99802	16.6047	3.88344	6.63693	-0.0948597	2314.96	9	5.80055	3.07468	92.3328	2.07851	3.75474	1.22866	0.251342	-0.0503252	4.14369	35.2941	0.45617	31.7424	1.27504	4.12356	16.1771	5.77196	0.105378	1.88194	1	0.000506122	0.834843	0.705021	5.68631	5.63375	1.48931	5.96435	1.71233	173.839	4.8588	1.00208	0.0211488	11	0.681818	0.0238275
119	1	1	1	1	1	1	1	1	6.88033	16.6112	3.72955	6.69807	-0.0388465	2370.61	10	5.74505	3.38867	216.838	2.06492	3.79418	0.91892	0.239699	0.000888176	4.25234	32.8358	0.39201	47.8552	1.29759	4.06633	16.7191	5.43851	0.0688702	0.946556	2	0.000174827	0.990443	0.701043	5.69341	5.94469	1.46221	6.0352	1.83189	190.713	5.14717	1.04702	0.0151162	18	0.733333	0.025126
[truncated: 50 more columns]
