# Supplementary material for: Machine Learning-Guided Design of Rhenium Tricarbonyl Complexes for Next-Generation Antibiotics
Source: ACS Bio Med Chem Au. 2025 Sep 4;5(5):870–81. doi: 10.1021/acsbiomedchemau.5c00125 (PMC12531868; doi:10.1021/acsbiomedchemau.5c00125)
Supplement: Supplementary file 3 [file bg5c00125_si_003.xlsx]

## Sheet: target vec1
Rank	Feature	Importance
1	''BLI''	0.430516
2	''SpMax_EA(bo)''	0.401499
3	''VE1sign_Dz(Z)''	0.347882
4	''SpDiam_EA(bo)''	0.342505
5	''H_D/Dt''	0.333183
6	''J_D''	0.30648
7	''SM5_B(m)''	0.292972
8	''VE1_Dz(i)''	0.287831
9	''PW2''	0.283142
10	''SM6_B(m)''	0.273134
11	''PBF''	0.26971
12	''CIC3''	0.254155
13	''IC4''	0.249385
14	''Eta_B_A''	0.23875
15	''IC2''	0.234333
16	''MATS3i''	0.232889
17	''MATS3p''	0.222994
18	''SpMAD_EA(ri)''	0.222619
19	''Eta_L_A''	0.221669
20	''VE1_A''	0.216867
21	''MATS8p''	0.21579
22	''Eig05_AEA(ed)''	0.212625
23	''MaxssO''	0.210614
24	''MATS8m''	0.209131
25	''MATS4i''	0.205146
26	''AVS_B(m)''	0.201552
27	''BIC2''	0.199214
28	''P_VSA_LogP_5''	0.196139
29	''SpPosA_B(m)''	0.194399
30	''SpMin3_Bh(s)''	0.191832
31	''PW3''	0.190384
32	''SM1_Dz(m)''	0.18897
33	''Eig06_AEA(ri)''	0.182903
34	''VE1_B(m)''	0.179453
35	''GATS5i''	0.177161
36	''IC1''	0.177043
37	''VE2_D/Dt''	0.173533
38	''rGes''	0.173494
39	''GATS6p''	0.169956
40	''Chi_Dz(Z)''	0.166918
41	''P_VSA_MR_2''	0.162408
42	''SM04_AEA(ri)''	0.160945
43	''D/Dtr05''	0.158678
44	''P_VSA_ppp_L''	0.155828
45	''Mp''	0.152866
46	''X3A''	0.151479
47	''ChiA_B(s)''	0.151252
48	''MATS4m''	0.148135
49	''CIC2''	0.147441
50	''ATSC1p''	0.146888
51	''VE2sign_Dz(i)''	0.145141
52	''SHED_DL''	0.140267
53	''SM02_AEA(ri)''	0.139331
54	''SpMax2_Bh(m)''	0.136789
55	''SpMin1_Bh(p)''	0.132251
56	''CIC4''	0.130013
57	''MATS6m''	0.126686
58	''ATS8s''	0.124121
59	''SpMin2_Bh(p)''	0.116213
60	''CATS3D_11_AL''	0.115843
61	''MATS3s''	0.104269
62	''VE2sign_B(m)''	0.103701
63	''DP16''	0.101836
64	''ATSC7m''	0.0994676
65	''MATS2i''	0.0993488
66	''X3sol''	0.0958173
67	''IVDE''	0.0950684
68	''ATSC1s''	0.0897084
69	''SpMAD_EA(dm)''	0.0884794
70	''SM05_EA''	0.0857495
71	''Eig05_EA(ri)''	0.0832349
72	''SM13_AEA(ri)''	0.0803966
73	''CATS3D_06_AL''	0.0801059
74	''P_VSA_ppp_con''	0.0796106
75	''ATSC2m''	0.0673962
76	''H_Dz(m)''	0.0658876
77	''minssO''	0.0614221
78	''VE2sign_Dt''	0.0581684
79	''mindsCH''	0.056425
80	''H%''	0.0549014
81	''SpMax8_Bh(m)''	0.0500555
82	''DP11''	0.0478388
83	''SP16''	0.0446201
84	''JGI5''	0.0410707
85	''ATS4i''	0.0311307
86	''SdssC''	0.0279298
87	''CATS3D_13_AL''	0.0202768
88	''SpMax2_Bh(s)''	0
89	''ChiA_B(i)''	-0.0253497
90	''CATS3D_09_AA''	-0.0459012
91	''H_Dz(Z)''	-0.0778411

## Sheet: target vec2
Rank	Feature	Importance
1	''BLI''	0.321974
2	''Eta_B_A''	0.318442
3	''IC4''	0.258289
4	''SM6_B(m)''	0.257411
5	''P_VSA_ppp_L''	0.231841
6	''GATS5i''	0.229643
7	''VE2sign_B(m)''	0.228189
8	''SM5_B(m)''	0.221645
9	''CATS3D_11_AL''	0.220166
10	''VE2sign_Dt''	0.218612
11	''SP16''	0.21102
12	''DP11''	0.206173
13	''SM05_EA''	0.205205
14	''Eig06_AEA(ri)''	0.205155
15	''IC2''	0.202885
16	''AVS_B(m)''	0.198291
17	''MaxssO''	0.190704
18	''DP16''	0.190413
19	''CIC3''	0.189578
20	''CIC4''	0.186824
21	''Eig05_AEA(ed)''	0.186505
22	''MATS8m''	0.184434
23	''P_VSA_ppp_con''	0.1833
24	''ATS4i''	0.183269
25	''VE1_A''	0.17558
26	''SM04_AEA(ri)''	0.174349
27	''H_D/Dt''	0.17414
28	''SpMAD_EA(dm)''	0.170414
29	''SpMax_EA(bo)''	0.169475
30	''GATS6p''	0.163402
31	''IVDE''	0.160758
32	''SM1_Dz(m)''	0.15844
33	''J_D''	0.153762
34	''CATS3D_09_AA''	0.150798
35	''Eta_L_A''	0.15023
36	''SpDiam_EA(bo)''	0.147272
37	''Mp''	0.145832
38	''PBF''	0.140734
39	''rGes''	0.138965
40	''PW2''	0.13882
41	''CATS3D_06_AL''	0.137652
42	''minssO''	0.135359
43	''PW3''	0.134057
44	''MATS6m''	0.12767
45	''SM13_AEA(ri)''	0.12546
46	''MATS3i''	0.124116
47	''Chi_Dz(Z)''	0.123458
48	''SpMax2_Bh(m)''	0.121003
49	''VE1_Dz(i)''	0.107246
50	''SpMin3_Bh(s)''	0.100647
51	''SpMin2_Bh(p)''	0.10033
52	''H%''	0.0981135
53	''ATSC1s''	0.096712
54	''ChiA_B(i)''	0.0958382
55	''SpMax8_Bh(m)''	0.0919114
56	''X3sol''	0.0909998
57	''X3A''	0.0903397
58	''JGI5''	0.0899324
59	''P_VSA_MR_2''	0.0808052
60	''MATS4i''	0.0803807
61	''ChiA_B(s)''	0.0785942
62	''MATS3s''	0.0764676
63	''mindsCH''	0.0756041
64	''MATS8p''	0.0724255
65	''VE1sign_Dz(Z)''	0.0720782
66	''ATSC1p''	0.0708308
67	''SpPosA_B(m)''	0.0697236
68	''MATS3p''	0.0642081
69	''VE1_B(m)''	0.0613759
70	''IC1''	0.0611326
71	''Eig05_EA(ri)''	0.0572166
72	''CIC2''	0.0563741
73	''ATSC7m''	0.0532085
74	''ATS8s''	0.0524466
75	''H_Dz(m)''	0.043914
76	''SdssC''	0.0395108
77	''MATS2i''	0.0387544
78	''VE2sign_Dz(i)''	0.0351558
79	''SM02_AEA(ri)''	0.0303194
80	''SpMAD_EA(ri)''	0.0270265
81	''CATS3D_13_AL''	0.0247533
82	''SpMin1_Bh(p)''	0.0131033
83	''MATS4m''	0.0128333
84	''H_Dz(Z)''	0.000184768
85	''D/Dtr05''	-0.0127007
86	''P_VSA_LogP_5''	-0.014224
87	''BIC2''	-0.0266541
88	''SHED_DL''	-0.0528841
89	''SpMax2_Bh(s)''	-0.0596172
90	''VE2_D/Dt''	-0.065283
91	''ATSC2m''	-0.0740519

## Sheet: target vec3
Rank	Feature	Importance
1	''BLI''	0.353646
2	''GATS6p''	0.310103
3	''J_D''	0.301161
4	''IC4''	0.287598
5	''ATS8s''	0.279437
6	''VE1sign_Dz(Z)''	0.278489
7	''IC2''	0.27714
8	''VE1_A''	0.276133
9	''H_D/Dt''	0.259125
10	''Chi_Dz(Z)''	0.258809
11	''P_VSA_ppp_con''	0.255708
12	''ATS4i''	0.249316
13	''DP11''	0.249259
14	''IC1''	0.248275
15	''D/Dtr05''	0.246459
16	''SM5_B(m)''	0.246137
17	''VE2sign_Dz(i)''	0.233832
18	''SpPosA_B(m)''	0.231965
19	''MATS2i''	0.230921
20	''DP16''	0.230719
21	''Eig06_AEA(ri)''	0.22479
22	''SpMin1_Bh(p)''	0.211165
23	''SpMax_EA(bo)''	0.20949
24	''SpDiam_EA(bo)''	0.209025
25	''CIC4''	0.206936
26	''VE2sign_B(m)''	0.203071
27	''VE1_Dz(i)''	0.202478
28	''SM13_AEA(ri)''	0.189357
29	''SM05_EA''	0.188767
30	''MATS3s''	0.188171
31	''SP16''	0.186808
32	''SM6_B(m)''	0.185133
33	''CIC3''	0.178019
34	''Eta_L_A''	0.175952
35	''CIC2''	0.174138
36	''ATSC1p''	0.173726
37	''Eta_B_A''	0.170988
38	''MATS8m''	0.167066
39	''SpMin3_Bh(s)''	0.164282
40	''PW2''	0.16288
41	''MATS3p''	0.160869
42	''MATS3i''	0.16056
43	''CATS3D_11_AL''	0.157354
44	''Eig05_AEA(ed)''	0.155144
45	''BIC2''	0.153925
46	''ChiA_B(s)''	0.152202
47	''AVS_B(m)''	0.152003
48	''CATS3D_13_AL''	0.148306
49	''SpMax8_Bh(m)''	0.138239
50	''CATS3D_09_AA''	0.136437
51	''H_Dz(Z)''	0.136118
52	''GATS5i''	0.13
53	''PW3''	0.129856
54	''P_VSA_LogP_5''	0.129617
55	''SdssC''	0.128945
56	''ATSC1s''	0.122233
57	''SM02_AEA(ri)''	0.120157
58	''PBF''	0.120098
59	''ChiA_B(i)''	0.117703
60	''MATS4m''	0.116136
61	''H%''	0.113866
62	''MaxssO''	0.113574
63	''SpMin2_Bh(p)''	0.112524
64	''MATS6m''	0.110807
65	''Eig05_EA(ri)''	0.107792
66	''SHED_DL''	0.10612
67	''rGes''	0.10564
68	''P_VSA_MR_2''	0.10408
69	''SM04_AEA(ri)''	0.103972
70	''X3A''	0.103877
71	''MATS4i''	0.103864
72	''SpMax2_Bh(m)''	0.102919
73	''VE1_B(m)''	0.0961499
74	''H_Dz(m)''	0.0958868
75	''Mp''	0.0897835
76	''JGI5''	0.0885345
77	''CATS3D_06_AL''	0.08849
78	''P_VSA_ppp_L''	0.0828564
79	''minssO''	0.0711135
80	''mindsCH''	0.0693621
81	''VE2_D/Dt''	0.0673795
82	''ATSC7m''	0.0671005
83	''SpMAD_EA(dm)''	0.0658151
84	''SM1_Dz(m)''	0.0641345
85	''VE2sign_Dt''	0.0483822
86	''IVDE''	0.0417228
87	''SpMAD_EA(ri)''	0.041428
88	''SpMax2_Bh(s)''	0.0365449
89	''X3sol''	0.0302938
90	''MATS8p''	0.0233013
91	''ATSC2m''	-0.00120408

## Sheet: target vec4
Rank	Feature	Importance
1	''BLI''	0.384276
2	''SM6_B(m)''	0.369024
3	''J_D''	0.352336
4	''SpMax_EA(bo)''	0.331438
5	''P_VSA_ppp_L''	0.319467
6	''SpDiam_EA(bo)''	0.304016
7	''IC4''	0.302319
8	''VE1_Dz(i)''	0.264715
9	''Eig06_AEA(ri)''	0.250328
10	''GATS5i''	0.243966
11	''PW2''	0.23179
12	''Eig05_AEA(ed)''	0.228677
13	''MATS3i''	0.224807
14	''SM02_AEA(ri)''	0.220853
15	''SM04_AEA(ri)''	0.219896
16	''Chi_Dz(Z)''	0.218582
17	''rGes''	0.216799
18	''Eta_B_A''	0.211244
19	''SM5_B(m)''	0.209768
20	''ATS8s''	0.208675
21	''ATS4i''	0.204722
22	''X3sol''	0.203537
23	''X3A''	0.203509
24	''PBF''	0.203187
25	''MATS4i''	0.199385
26	''JGI5''	0.198331
27	''SM05_EA''	0.196035
28	''SpMin1_Bh(p)''	0.194879
29	''SpPosA_B(m)''	0.193553
30	''VE1_A''	0.193311
31	''MaxssO''	0.191443
32	''SM13_AEA(ri)''	0.190786
33	''H_D/Dt''	0.186646
34	''Eig05_EA(ri)''	0.184464
35	''CIC3''	0.181882
36	''P_VSA_LogP_5''	0.181773
37	''PW3''	0.180395
38	''DP11''	0.176767
39	''MATS8m''	0.174326
40	''MATS4m''	0.171731
41	''SpMax2_Bh(m)''	0.171022
42	''SpMin2_Bh(p)''	0.17019
43	''VE1sign_Dz(Z)''	0.160463
44	''ChiA_B(s)''	0.158635
45	''MATS3p''	0.158097
46	''GATS6p''	0.156942
47	''SpMAD_EA(ri)''	0.155679
48	''CIC2''	0.154399
49	''IC2''	0.152994
50	''Mp''	0.152733
51	''MATS8p''	0.150165
52	''D/Dtr05''	0.146434
53	''SpMin3_Bh(s)''	0.146353
54	''VE2sign_Dz(i)''	0.145984
55	''Eta_L_A''	0.143539
56	''ATSC7m''	0.141572
57	''IVDE''	0.141333
58	''AVS_B(m)''	0.141327
59	''SpMAD_EA(dm)''	0.135029
60	''SpMax8_Bh(m)''	0.131371
61	''SdssC''	0.128859
62	''ATSC1s''	0.123138
63	''H_Dz(Z)''	0.12231
64	''H%''	0.121949
65	''BIC2''	0.118724
66	''VE1_B(m)''	0.114468
67	''ATSC1p''	0.111631
68	''VE2sign_B(m)''	0.106733
69	''MATS3s''	0.105475
70	''CATS3D_06_AL''	0.104906
71	''CIC4''	0.104051
72	''CATS3D_13_AL''	0.101335
73	''VE2_D/Dt''	0.0914351
74	''IC1''	0.0889447
75	''SM1_Dz(m)''	0.0796678
76	''MATS2i''	0.0781434
77	''P_VSA_ppp_con''	0.0648584
78	''DP16''	0.0638837
79	''MATS6m''	0.0569398
80	''ChiA_B(i)''	0.0536717
81	''P_VSA_MR_2''	0.0473879
82	''VE2sign_Dt''	0.0449148
83	''CATS3D_11_AL''	0.0402834
84	''ATSC2m''	0.016164
85	''CATS3D_09_AA''	0.0161399
86	''mindsCH''	0.00694148
87	''H_Dz(m)''	0.00465174
88	''SP16''	0.00198533
89	''minssO''	-0.0202156
90	''SpMax2_Bh(s)''	-0.123339
91	''SHED_DL''	-0.137757

## Sheet: target vec5
Rank	Feature	Importance
1	''BLI''	0.393747
2	''SM6_B(m)''	0.337541
3	''rGes''	0.275127
4	''IC2''	0.267231
5	''MATS3i''	0.264359
6	''PBF''	0.254745
7	''SpDiam_EA(bo)''	0.250318
8	''SpMax_EA(bo)''	0.246584
9	''J_D''	0.242735
10	''IC4''	0.229891
11	''ATSC1p''	0.226308
12	''CATS3D_13_AL''	0.224973
13	''SM5_B(m)''	0.219681
14	''BIC2''	0.218043
15	''SM04_AEA(ri)''	0.217798
16	''AVS_B(m)''	0.21436
17	''D/Dtr05''	0.203182
18	''VE2_D/Dt''	0.201872
19	''VE1_Dz(i)''	0.196451
20	''P_VSA_LogP_5''	0.193766
21	''PW2''	0.190772
22	''VE1_A''	0.181697
23	''MATS3p''	0.178402
24	''CIC2''	0.176066
25	''Eig05_AEA(ed)''	0.172916
26	''SdssC''	0.168881
27	''IC1''	0.167153
28	''SM02_AEA(ri)''	0.166451
29	''mindsCH''	0.163786
30	''SM05_EA''	0.160589
31	''MATS4m''	0.160352
32	''Eta_B_A''	0.16025
33	''X3A''	0.158048
34	''SM13_AEA(ri)''	0.15487
35	''ChiA_B(i)''	0.15231
36	''SM1_Dz(m)''	0.144422
37	''JGI5''	0.142772
38	''MaxssO''	0.142637
39	''P_VSA_ppp_con''	0.136184
40	''ATSC1s''	0.134083
41	''VE1_B(m)''	0.127033
42	''SpMax8_Bh(m)''	0.125708
43	''SpMax2_Bh(m)''	0.120065
44	''H_D/Dt''	0.118094
45	''VE2sign_B(m)''	0.116963
46	''MATS8p''	0.111353
47	''GATS5i''	0.108153
48	''VE2sign_Dt''	0.106316
49	''Eig06_AEA(ri)''	0.105007
50	''CIC3''	0.104896
51	''ChiA_B(s)''	0.103573
52	''minssO''	0.1016
53	''CATS3D_09_AA''	0.100504
54	''VE1sign_Dz(Z)''	0.0995069
55	''ATS4i''	0.0949654
56	''P_VSA_MR_2''	0.093953
57	''Chi_Dz(Z)''	0.0904816
58	''MATS4i''	0.088712
59	''X3sol''	0.0879404
60	''SP16''	0.0820627
61	''SpPosA_B(m)''	0.0802309
62	''SHED_DL''	0.075126
63	''H_Dz(m)''	0.0739393
64	''CIC4''	0.070863
65	''SpMin2_Bh(p)''	0.067302
66	''VE2sign_Dz(i)''	0.0643388
67	''H_Dz(Z)''	0.059652
68	''SpMAD_EA(ri)''	0.0581794
69	''DP16''	0.0573924
70	''MATS8m''	0.0541804
71	''MATS3s''	0.0448602
72	''P_VSA_ppp_L''	0.0388944
73	''SpMin1_Bh(p)''	0.0318801
74	''Mp''	0.0270563
75	''CATS3D_11_AL''	0.0248829
76	''IVDE''	0.0233057
77	''Eta_L_A''	0.0226158
78	''PW3''	0.0183859
79	''ATS8s''	0.0175841
80	''SpMin3_Bh(s)''	0.0157007
81	''ATSC7m''	0.0143847
82	''ATSC2m''	0.0140495
83	''GATS6p''	0.0109365
84	''H%''	0.00743032
85	''MATS2i''	0.00118911
86	''SpMAD_EA(dm)''	-0.00218936
87	''DP11''	-0.0038783
88	''Eig05_EA(ri)''	-0.00572174
89	''MATS6m''	-0.0222788
90	''SpMax2_Bh(s)''	-0.0307576
91	''CATS3D_06_AL''	-0.0649832

## Sheet: target vec6
Rank	Feature	Importance
1	''SM6_B(m)''	0.427465
2	''BLI''	0.42197
3	''SpDiam_EA(bo)''	0.380168
4	''SpMax_EA(bo)''	0.343576
5	''SM5_B(m)''	0.334859
6	''MATS3i''	0.320946
7	''SM1_Dz(m)''	0.31025
8	''VE1_Dz(i)''	0.251107
9	''PW2''	0.2504
10	''SpMin1_Bh(p)''	0.250199
11	''MATS3p''	0.243816
12	''SM05_EA''	0.232189
13	''SpMAD_EA(dm)''	0.228668
14	''J_D''	0.227987
15	''H_D/Dt''	0.227169
16	''GATS6p''	0.22593
17	''IC4''	0.220981
18	''Eta_B_A''	0.220933
19	''VE1_B(m)''	0.220758
20	''ChiA_B(s)''	0.219734
21	''SpMAD_EA(ri)''	0.219276
22	''D/Dtr05''	0.217933
23	''PW3''	0.211031
24	''SpPosA_B(m)''	0.21086
25	''Eig05_AEA(ed)''	0.20839
26	''CIC2''	0.206115
27	''Chi_Dz(Z)''	0.204974
28	''X3sol''	0.196522
29	''VE1_A''	0.193125
30	''rGes''	0.192811
31	''SpMax2_Bh(m)''	0.189065
32	''AVS_B(m)''	0.185658
33	''JGI5''	0.185533
34	''PBF''	0.184707
35	''MATS4m''	0.180866
36	''VE2sign_Dz(i)''	0.180646
37	''ATS4i''	0.176705
38	''MATS2i''	0.175748
39	''H_Dz(Z)''	0.173142
40	''VE2_D/Dt''	0.171822
41	''IC2''	0.160245
42	''SpMin3_Bh(s)''	0.159984
43	''Mp''	0.159476
44	''MATS6m''	0.158059
45	''GATS5i''	0.147449
46	''ATSC1p''	0.146387
47	''VE2sign_B(m)''	0.144918
48	''MATS8m''	0.140693
49	''IC1''	0.137922
50	''MATS4i''	0.136748
51	''BIC2''	0.134219
52	''VE1sign_Dz(Z)''	0.131141
53	''SM13_AEA(ri)''	0.130517
54	''IVDE''	0.128945
55	''Eig06_AEA(ri)''	0.126926
56	''ATSC1s''	0.124232
57	''CATS3D_06_AL''	0.122248
58	''SpMax8_Bh(m)''	0.120933
59	''CATS3D_13_AL''	0.119186
60	''DP16''	0.117161
61	''H%''	0.116561
62	''MATS8p''	0.116291
63	''Eig05_EA(ri)''	0.11584
64	''Eta_L_A''	0.115058
65	''VE2sign_Dt''	0.114232
66	''P_VSA_LogP_5''	0.112238
67	''P_VSA_MR_2''	0.110082
68	''SdssC''	0.10974
69	''ATS8s''	0.10193
70	''ATSC2m''	0.0994455
71	''ATSC7m''	0.0992032
72	''CATS3D_11_AL''	0.0801509
73	''CIC4''	0.0787486
74	''SP16''	0.0776513
75	''SM04_AEA(ri)''	0.0757416
76	''CATS3D_09_AA''	0.0708881
77	''minssO''	0.0705292
78	''X3A''	0.0621868
79	''SM02_AEA(ri)''	0.0616157
80	''DP11''	0.0608017
81	''P_VSA_ppp_L''	0.0582344
82	''MATS3s''	0.0523614
83	''SpMin2_Bh(p)''	0.047368
84	''mindsCH''	0.0432323
85	''SHED_DL''	0.0410334
86	''MaxssO''	0.0353421
87	''CIC3''	0.0332572
88	''H_Dz(m)''	0.0210728
89	''P_VSA_ppp_con''	-0.0263333
90	''ChiA_B(i)''	-0.0833067
91	''SpMax2_Bh(s)''	-0.100496

## Sheet: target vec7
Rank	Feature	Importance
1	''BLI''	0.364967
2	''H_D/Dt''	0.308136
3	''VE1_A''	0.298525
4	''PBF''	0.280013
5	''SM04_AEA(ri)''	0.259425
6	''ATS4i''	0.259018
7	''MATS8m''	0.254073
8	''JGI5''	0.248558
9	''MATS2i''	0.242346
10	''rGes''	0.221099
11	''ChiA_B(s)''	0.221064
12	''ATSC1p''	0.220724
13	''VE2sign_Dz(i)''	0.21979
14	''Eta_B_A''	0.21567
15	''SpMax_EA(bo)''	0.21141
16	''SpDiam_EA(bo)''	0.210784
17	''MATS4m''	0.205837
18	''ATS8s''	0.205405
19	''D/Dtr05''	0.204646
20	''SpPosA_B(m)''	0.20289
21	''CIC3''	0.202518
22	''SM5_B(m)''	0.201262
23	''P_VSA_LogP_5''	0.191714
24	''ChiA_B(i)''	0.188565
25	''VE2_D/Dt''	0.186881
26	''H%''	0.185997
27	''Eig05_EA(ri)''	0.179295
28	''VE1_Dz(i)''	0.177692
29	''Chi_Dz(Z)''	0.177201
30	''X3A''	0.168622
31	''AVS_B(m)''	0.168087
32	''MATS8p''	0.167896
33	''CIC2''	0.165431
34	''H_Dz(Z)''	0.161464
35	''Eta_L_A''	0.15993
36	''ATSC7m''	0.158508
37	''IC4''	0.15585
38	''VE1sign_Dz(Z)''	0.154171
39	''IC2''	0.151241
40	''DP16''	0.150927
41	''IC1''	0.150851
42	''SM6_B(m)''	0.146491
43	''Eig05_AEA(ed)''	0.144324
44	''ATSC1s''	0.143357
45	''MATS3s''	0.141854
46	''X3sol''	0.141675
47	''ATSC2m''	0.136567
48	''VE2sign_Dt''	0.136291
49	''SpMin2_Bh(p)''	0.134269
50	''IVDE''	0.130982
51	''SM05_EA''	0.129397
52	''J_D''	0.127664
53	''GATS5i''	0.120247
54	''VE2sign_B(m)''	0.119893
55	''SM02_AEA(ri)''	0.115389
56	''MaxssO''	0.115344
57	''SpMAD_EA(dm)''	0.110841
58	''SpMin3_Bh(s)''	0.109812
59	''CATS3D_13_AL''	0.107152
60	''SM1_Dz(m)''	0.106984
61	''PW2''	0.105851
62	''mindsCH''	0.101214
63	''VE1_B(m)''	0.100582
64	''MATS4i''	0.0942789
65	''Eig06_AEA(ri)''	0.0873032
66	''P_VSA_ppp_L''	0.0864873
67	''SpMAD_EA(ri)''	0.0835714
68	''CIC4''	0.0820579
69	''SpMin1_Bh(p)''	0.0813318
70	''P_VSA_ppp_con''	0.0719057
71	''CATS3D_11_AL''	0.0693109
72	''SdssC''	0.0532869
73	''SpMax8_Bh(m)''	0.0515662
74	''MATS6m''	0.0504691
75	''PW3''	0.050053
76	''SHED_DL''	0.0447199
77	''H_Dz(m)''	0.0419934
78	''SpMax2_Bh(m)''	0.0402095
79	''MATS3p''	0.037813
80	''DP11''	0.0330776
81	''CATS3D_06_AL''	0.0292299
82	''GATS6p''	0.0173925
83	''MATS3i''	0.00260479
84	''CATS3D_09_AA''	-0.000575537
85	''SP16''	-0.00656885
86	''SM13_AEA(ri)''	-0.0172827
87	''BIC2''	-0.0269925
88	''P_VSA_MR_2''	-0.0405646
89	''Mp''	-0.0436144
90	''minssO''	-0.0467191
91	''SpMax2_Bh(s)''	-0.175673

## Sheet: target vec8
Rank	Feature	Importance
1	''BLI''	0.356698
2	''GATS6p''	0.34672
3	''H_D/Dt''	0.322756
4	''IC4''	0.300472
5	''PW2''	0.298697
6	''SM5_B(m)''	0.297173
7	''BIC2''	0.284671
8	''SpDiam_EA(bo)''	0.280623
9	''J_D''	0.274247
10	''IC1''	0.262764
11	''IC2''	0.262629
12	''VE2sign_Dt''	0.258776
13	''ATS4i''	0.25801
14	''MATS3i''	0.254388
15	''SM04_AEA(ri)''	0.252222
16	''MATS2i''	0.24744
17	''VE1sign_Dz(Z)''	0.242971
18	''VE1_A''	0.233609
19	''PW3''	0.233399
20	''P_VSA_ppp_L''	0.233364
21	''SM6_B(m)''	0.230273
22	''Eig05_AEA(ed)''	0.228821
23	''CIC4''	0.228601
24	''ChiA_B(s)''	0.221374
25	''SpPosA_B(m)''	0.21788
26	''DP11''	0.21771
27	''Eta_B_A''	0.214781
28	''D/Dtr05''	0.210444
29	''CIC2''	0.20664
30	''MATS3s''	0.202382
31	''SpMin1_Bh(p)''	0.200755
32	''MATS6m''	0.191112
33	''Chi_Dz(Z)''	0.184704
34	''SpMin2_Bh(p)''	0.183426
35	''SM1_Dz(m)''	0.179366
36	''ATS8s''	0.178397
37	''PBF''	0.175865
38	''ChiA_B(i)''	0.170571
39	''IVDE''	0.169918
40	''VE1_Dz(i)''	0.169342
41	''Eig06_AEA(ri)''	0.166357
42	''SP16''	0.158848
43	''SM13_AEA(ri)''	0.147371
44	''Eig05_EA(ri)''	0.143623
45	''H%''	0.13782
46	''MATS3p''	0.135495
47	''SpMax8_Bh(m)''	0.13445
48	''MATS4m''	0.129414
49	''VE1_B(m)''	0.127777
50	''MaxssO''	0.12741
51	''H_Dz(m)''	0.125243
52	''SpMax_EA(bo)''	0.119708
53	''Eta_L_A''	0.117187
54	''X3sol''	0.114503
55	''CIC3''	0.11449
56	''CATS3D_06_AL''	0.11354
57	''JGI5''	0.111616
58	''DP16''	0.109319
59	''SpMAD_EA(ri)''	0.107595
60	''SM05_EA''	0.100695
61	''MATS8m''	0.0941962
62	''SpMax2_Bh(m)''	0.0932596
63	''ATSC1p''	0.0893709
64	''MATS8p''	0.0892186
65	''VE2sign_B(m)''	0.086972
66	''CATS3D_09_AA''	0.0857633
67	''SHED_DL''	0.0819694
68	''SdssC''	0.0798625
69	''SM02_AEA(ri)''	0.0787818
70	''H_Dz(Z)''	0.077101
71	''Mp''	0.066965
72	''SpMAD_EA(dm)''	0.0653232
73	''mindsCH''	0.0651882
74	''P_VSA_MR_2''	0.0610756
75	''P_VSA_LogP_5''	0.0589782
76	''MATS4i''	0.058886
77	''X3A''	0.0543448
78	''AVS_B(m)''	0.0523683
79	''CATS3D_11_AL''	0.0521933
80	''SpMin3_Bh(s)''	0.0461441
81	''SpMax2_Bh(s)''	0.038774
82	''minssO''	0.0282111
83	''rGes''	0.0257588
84	''P_VSA_ppp_con''	0.00347492
85	''ATSC2m''	-0.00239338
86	''VE2_D/Dt''	-0.00460014
87	''GATS5i''	-0.0134094
88	''ATSC1s''	-0.0222758
89	''VE2sign_Dz(i)''	-0.022497
90	''ATSC7m''	-0.0324432
91	''CATS3D_13_AL''	-0.119484
